# Supplementary material for: Real-World Clinical Outcomes and Adverse Events in Patients with Chronic Lymphocytic Leukemia Treated with Ibrutinib: A Single-Center Retrospective Study
Source: Medicina (Kaunas). 2023 Feb 9;59(2):324. doi: 10.3390/medicina59020324 (PMC9959500; doi:10.3390/medicina59020324)
Supplement: Supplementary file 1 [file medicina-59-00324-s001.zip]

Archive with 1 entries (1 files):
- medicina-2145042-supplementary.pdf
